# Supplementary material for: Contact with Mature Cows and Access to Pasture during Early Life Shape Dairy Heifer Behaviour at Integration into the Milking Herd
Source: Animals (Basel). 2023 Jun 21;13(13):2049. doi: 10.3390/ani13132049 (PMC10339967; doi:10.3390/ani13132049)
Supplement: Supplementary file 1 [file animals-13-02049-s001.zip]

Archive with 1 entries (1 files):
- animals-2381250-supplementary.pdf
